# Supplementary material for: Selection of Orphan Rhs Toxin Expression in Evolved Salmonella enterica Serovar Typhimurium
Source: PLoS Genet. 2014 Mar 27;10(3):e1004255. doi: 10.1371/journal.pgen.1004255 (PMC3967940; doi:10.1371/journal.pgen.1004255)
Supplement: Table S1 — Salmonella enterica strains used for rhs-CT analysis. (XLSX) [file pgen.1004255.s007.xlsx]

## Sheet: Sheet1
Table S1. Salmonella enterica strains used for rhs-CT analysis
STRAIN	Accession #
Salmonella enterica subsp enterica serovar Schwarzengrund str CVM19633	CP001127
Salmonella enterica subsp enterica serovar Typhi Ty2	AE014613
Salmonella enterica subsp enterica serovar Agona str SL483	CP001138
Salmonella enterica subsp enterica serovar Paratyphi A str ATCC 9150	CP000026
Salmonella enterica subsp enterica serovar Enteritidis str P125109	AM933172
Salmonella enterica subsp enterica serovar Heidelberg str SL476	CP001120
Salmonella enterica subsp enterica serovar Newport str SL254	CP001113
Salmonella enterica subsp enterica serovar Typhimurium st. UK-1	CP002614
Salmonella enterica subsp enterica serovar Typhimurium str LT2	AE006468
Salmonella enterica subsp enterica serovar Gallinarum str 287-91	AM933173
Salmonella enterica subsp enterica serovar Typhimurium SL1344	FQ312003
Salmonella enterica subsp enterica serovar Heidelberg str B182	CP003416
Salmonella enterica strain GIFU10007-TSSScluster	JF766712
Salmonella enterica serovar Typhi strain CT18-seg2	AL627266
Salmonella enterica subsp enterica serovar Typhimurium str 14028S	CP001363
Salmonella enterica subsp. enterica serovar Choleraesuis str SC-B67	AE017220
Salmonella enterica subsp enterica serovar Typhi str P-stx-12	CP003278
Salmonella enterica subsp arizonae serovar 62-z4-z23_--	CP000880
Salmonella enterica subsp enterica serovar Dublin str CT_02021853	CP001144
Salmonella enterica subsp enterica serovar Weltevreden str 2007-60-3289-1 ctg21	FR775208
Salmonella enterica subsp enterica serovar Typhimurium str 798	CP003386
Salmonella enterica subsp enterica serovar Gallinarum-pullorum str RKS5078	CP003047
Salmonella enterica subsp enterica serovar Weltevreden str 2007-60-3289-1 ctg20	FR775207
Salmonella enterica subsp enterica serovar Typhimurium str D23580	FN424405
Salmonella enterica subsp enterica serovar Paratyphi A str AKU_12601	FM200053
Salmonella enterica subsp enterica serovar Paratyphi C strain RKS4594	CP000857
Salmonella enterica subsp enterica serovar Paratyphi B str SPB7	CP000886
Salmonella enterica subsp enterica serovar Typhimurium str ST4-74	CP002487
Salmonella enterica subsp enterica serovar Weltevreden str 2007-60-3289-1 ctg5	FR775192
Salmonella enterica subsp enterica serovar Typhimurium str T000240	AP011957
Salmonella enterica subsp enterica serovar Montevideo str MB101509-0077 SEEM0077_68	AETK01000047
Salmonella enterica subsp enterica serovar Montevideo str 495297-4 SEEM974_24	AESK01000013
Salmonella enterica subsp enterica serovar Newport str CVM N1543 SEEN543_32	AHTZ01000022
Salmonella enterica subsp enterica serovar Newport str CVM 22513 SEEN513_3	AHTU01000026
Salmonella enterica subsp enterica serovar Montevideo str IA_2010008284 SEEM8284_89	AETU01000115
Salmonella enterica subsp enterica serovar Montevideo str 515920-2 SEEM202_21	AESM01000011
Salmonella enterica subsp enterica serovar Dublin str SD3246 ctg Dublin3246_genome_3	AEUK01000002
Salmonella enterica subsp enterica serovar Kentucky str CDC 191 ctg_1106389417314	ABEI01000010
Salmonella enterica subsp enterica serovar Enteritidis str 639672-50 SEEE7250_3	ALET01000014
Salmonella enterica subsp enterica serovar Montevideo str ATCC BAA710 SEEM710_16	AESS01000066
Salmonella enterica subsp enterica serovar Heidelberg str CFSAN00325 CFSAN00325_1	AMBV01000054
Salmonella enterica subsp enterica serovar Hadar str 2011K-0112 ctg00002	ALPP01000002
Salmonella enterica subsp enterica serovar Montevideo str 495297-3 SEEM973_38	AESJ01000028
Salmonella enterica subsp enterica serovar Kentucky str CVM29188 ctg_1113067241854	ABAK02000001
Salmonella enterica subsp. enterica serovar Choleraesuis str. A50 wgs	CM001062
Salmonella enterica subsp enterica serovar Montevideo str 315996572 SEEM315_33	AESH01000026
Salmonella enterica subsp enterica serovar Typhimurium str ST1660-06ctg1	AJTU01000001
Salmonella enterica subsp enterica serovar Montevideo str IA_2010008285 SEEM8285_35	AETV01000026
Salmonella enterica subsp enterica serovar Newport str CVM 4176 SEEN176_43	AHUG01000031
Salmonella enterica subsp enterica serovar Enteritidis str 50-3079 SEEE3079_4	ALFB01000034
Salmonella enterica subsp enterica serovar Montevideo str 413180 SEEM180_23	AETD01000014
Salmonella enterica subsp enterica serovar Typhi str E01-6750 ctg00608	CAAS01000608
Salmonella enterica subsp enterica serovar Montevideo str MD_MDA09249507 SEEM507_26	AETA01000015
Salmonella enterica subsp enterica serovar Enteritidis str 607307-6 SEEE3076_3	ALEM01000019
Salmonella enterica subsp enterica serovar Heidelberg str 41579 SEEH1579_1	AJGW01000001
Salmonella enterica subsp enterica serovar Enteritidis str 08-0627 contig00028	AKGA01000028
Salmonella enterica subsp enterica serovar Saintpaul str SARA29 gcontig_1104776685983	ABAN01000027
Salmonella enterica subsp enterica serovar Typhimurium str TN061786 SEEctg98_1	AERV01000012
Salmonella enterica subsp enterica serovar Montevideo str 507440-20 SEEM020_1	AETI02000011
Salmonella enterica subsp enterica serovar Typhi str M223 ctg00183	CAAX01000183
Salmonella enterica subsp enterica serovar Hadar str RI_05P066 ctg_1106390392006	ABFG01000003
Salmonella enterica subsp enterica serovar Tennessee str CDC07-0191 contig00023	ACBF01000023
Salmonella enterica subsp enterica serovar Montevideo str 2009083312 SEEM3312_4	AETO01000021
Salmonella enterica subsp enterica serovar Inverness str R8-3668 ctg194	AFCO01000194
Salmonella enterica subsp enterica serovar Montevideo str 29N SEEM29N_72	AESW01000061
Salmonella enterica subsp enterica serovar Weltevreden str HI_N05-537ctg_1106390373128	ABFF01000014
Salmonella enterica subsp enterica serovar Newport str SL317 ctg_1106632933374	ABEW01000005
Salmonella enterica subsp enterica serovar Enteritidis str 639016-6 SEEE0166_2	ALEJ01000049
Salmonella enterica subsp enterica serovar Montevideo str LQC 10 SEEM010_17	AEST01000008
Salmonella enterica subsp enterica serovar Montevideo str 4441 H SEEM41H_34	AESY01000026
Salmonella enterica subsp enterica serovar Heidelberg str CFSAN00328 CFSAN00328_3	AMBX01000031
Salmonella enterica subsp enterica serovar Give str S5-487 ctg130	AFCM01000130
Salmonella enterica subsp enterica serovar Montevideo str IA_2010008283 SEEM8283_141	AETT01000039
Salmonella enterica subsp enterica serovar Heidelberg str 41565 SEEH1565_37	AJHA01000095
Salmonella enterica subsp enterica serovar Newport str CVM 33953 SEEN953_20	AHTM01000024
Salmonella enterica subsp enterica serovar Enteritidis str 08-0128 contig00010	AKFZ01000010
Salmonella enterica subsp enterica serovar Montevideo str 414877 SEEM877_71	AETB01000045
Salmonella enterica subsp enterica serovar Enteritidis str 485549-17 SEEE4917_3	ALEN01000013
Salmonella enterica subsp enterica serovar Montevideo str SARB30 SEEM030_27	AESU01000017
Salmonella enterica subsp enterica serovar Montevideo str CASC_09SCPH15965 SEEM965_65	AESQ01000052
Salmonella enterica subsp enterica serovar Montevideo str 80959-06 SEEM906_35	AHHR01000026
Salmonella enterica subsp enterica serovar Newport str CVM 21539 SEEN539_39	AHTL01000024
Salmonella enterica subsp enterica serovar Typhi str J185 ctg 01018	CAAW01001018
Salmonella enterica subsp enterica serovar Montevideo str 609458-1 SEEM581_35	AETF01000039
Salmonella enterica subsp enterica serovar Montevideo str 81038-01 SEEM801_27	AESZ01000013
Salmonella enterica subsp enterica serovar Enteritidis str 77-1427 SEEE1427_11	ALEU01000032
Salmonella enterica subsp enterica serovar Heidelberg str 41563 SEEH1563_2	AJGX01000012
Salmonella enterica subsp enterica serovar Newport str CVM 19567 SEEN567_47	AHTR01000029
Salmonella enterica subsp enterica serovar Schwarzengrund str SL480 ctg1106389297626	ABEJ01000020
Salmonella enterica subsp enterica serovar Montevideo str CT_02035327 SEEM5327_37	AHHW01000028
Salmonella enterica subsp enterica serovar Montevideo str CT_02035320 SEEM5320_13	AHHU01000004
Salmonella enterica subsp enterica serovar Infantis str SARB27	AFYI01000002
Salmonella enterica subsp enterica serovar Montevideo str S5-403 ctg133	AFCS01000133
Salmonella enterica subsp enterica serovar Enteritidis str LA5 CAGR00000000 ctg Scaffold23-Contig1	CAGR02000031
Salmonella enterica subsp enterica serovar Typhi str E98-3139 ctg00338	CAAZ01000338
Salmonella enterica subsp enterica serovar Enteritidis str 648901 6-18 SEEE1618_21	ALFA01000036
Salmonella enterica subsp enterica serovar Heidelberg str SL486 ctg_1105963528986	ABEL01000001
Salmonella enterica subsp enterica serovar Montevideo str 556152 SEEM6152_142	AETJ01000044
Salmonella enterica subsp enterica serovar Typhi str BL196 ctg127	AJGK01000120
Salmonella enterica subsp enterica serovar Newport str CVM 21559 SEEN559_14	AHTO01000003
Salmonella enterica subsp enterica serovar Newport str CVM 19593 SEEN593_54	AHUD01000040
Salmonella enterica subsp enterica serovar Newport str CVM 21538 SEEN538_30	AHTV01000016
Salmonella enterica subsp enterica serovar Newport str CVM 19447 SEEN447_7	AHTP01000043
Salmonella enterica subsp enterica serovar Typhi str CR0044 ctg100	AKZO01000100
Salmonella enterica subsp enterica serovar Choleraesuis str A50 CholeraesuisA50_genome_1	AEJH01000001
Salmonella enterica subsp enterica serovar Montevideo str OH_2009072675 SEEM675_101	AESP01000003
Salmonella enterica subsp enterica serovar Newport str CVM 22425 SEEN425_47	AHTW01000034
Salmonella enterica subsp enterica serovar Montevideo str IA_2009159199 SEEM9199_9	AETR01000095
Salmonella enterica subsp enterica serovar Newport str CVM 21554 SEEN554_10	AHUA01000001
Salmonella enterica subsp enterica serovar Newport str CVM 35188 SEEN188_4	AHTN01000033
Salmonella enterica subsp enterica serovar Gaminara str A4-567 ctg147	AFCL01000147
Salmonella enterica subsp enterica serovar Heidelberg str 41566 SEEH1566_5	AJGZ01000047
Salmonella enterica subsp enterica serovar Newport str CVM 35199 SEEN199_68	AHTK01000044
Salmonella enterica subsp enterica serovar Montevideo str 315731156 SEEM1156_27	AETQ01000017
Salmonella enterica subsp enterica serovar Montevideo str 366867 SEEM867_13	AETC01000005
Salmonella enterica subsp enterica serovar Newport str Levine 15 SEENLE15_53	AJMO01000041
Salmonella enterica subsp enterica serovar Typhi str ST0208 ctg070	AJXA01000070
Salmonella enterica subsp enterica serovar Enteritidis str 629164-37 SEEE6437_3	ALER01000018
Salmonella enterica subsp enterica serovar Montevideo str 2009085258 SEEM5258_38	AETP01000025
Salmonella enterica subsp enterica serovar Newport str CVM 22462 SEEN462_267	AHTX01000170
Salmonella enterica subsp enterica serovar Weltevreden str HI_N05-537 ctg_1106390373094	ABFF01000003
Salmonella enterica subsp enterica serovar Montevideo str 495297-1 SEEM971_28	AESI01000021
Salmonella enterica subsp enterica serovar Montevideo str SARB31 SEEM031_66	AESR01000051
Salmonella enterica subsp enterica serovar Montevideo str 42N SEEM42N_59	AESX01000052
Salmonella enterica subsp enterica serovar Montevideo str IA_2010008287 SEEM8287_14	AETW01000005
Salmonella enterica subsp enterica serovar Gallinarum str SG9 strain 9 SG9_genome_1	AEUL01000001
Salmonella enterica subsp enterica serovar Enteritidis str 08-0047 contig00009	AKFY01000009
Salmonella enterica subsp enterica serovar Heidelberg str 41573 SEEH1573_46	AJGY01000087
Salmonella enterica subsp enterica serovar Saintpaul str SARA29 gcontig_1104776685899	ABAN01000001
Salmonella enterica subsp enterica serovar Saintpaul str SARA23ctg1112725669562	ABAM02000001
Salmonella enterica subsp enterica serovar Enteritidis str 596866-22 SEEE6622_9	ALEO01000006
Salmonella enterica subsp enterica serovar Montevideo str IA_2010008286 SEEM8286_1	AHIK01000011
Salmonella enterica subsp enterica serovar Pomona str ATCC 10729 SEEPO729_55	AHIA01000066
Salmonella enterica subsp enterica serovar Montevideo str CT_02035318 SEEM5318_11	AHHT01000002
Salmonella enterica subsp enterica serovar Montevideo str 19N SEEM19N_23	AESV01000016
Salmonella enterica subsp enterica serovar Newport str CVM 21550 SEEN550_3	AHTT01000031
Salmonella enterica subsp enterica serovar Montevideo str 556150-1 SEEM501_69	AETG01000060
Salmonella enterica subsp enterica serovar Montevideo str MB102109-0047 SEEM0047_112	AETL01000016
Salmonella enterica subsp enterica serovar Montevideo str MB110209-0055 SEEM0055_19	AETM01000092
Salmonella enterica subsp enterica serovar Montevideo str 609460 SEEM460_43	AETH01000049
Salmonella enterica subsp enterica serovar Montevideo str IA_2010008282 SEEM8282_65	AETS01000057
Salmonella enterica subsp enterica serovar Heidelberg str CFSAN00326 CFSAN00326_1	AMBW01000045
Salmonella enterica subsp enterica serovar Newport str CVM 37978 SEEN978_19	AHUC01000007
Salmonella enterica subsp enterica serovar Montevideo str CT_02035321 SEEM5321_29	AHHV01000019
Salmonella enterica subsp enterica serovar Dublin str SD3246 ctg Dublin3246_genome_5	AEUK01000003
Salmonella enterica subsp enterica serovar Montevideo str NC_MB110209-0054 SEEM054_52	AESO01000052
Salmonella enterica subsp enterica serovar Montevideo str MB111609-0052 SEEM0052_36	AETN01000021
Salmonella enterica subsp enterica serovar 4-5-12i- str CVM23701ctg306	ABAO01000023
Salmonella enterica subsp enterica serovar Montevideo str 515920-1 SEEM201_41	AESL01000028
Salmonella enterica subsp enterica serovar Typhi str E02-1180 ctg00351	CAAT01000351
Salmonella enterica subsp enterica serovar Montevideo str CT_02035278 SEEM5278_103	AHHS01000001
Salmonella enterica subsp enterica serovar Newport str CVM 19449 SEEN449_4	AHTQ01000034
Salmonella enterica subsp enterica serovar Montevideo str 446600 SEEM600_12	AETE01000003
Salmonella enterica subsp enterica serovar Newport str CVM N18486 SEEN486_50	AHTY01000043
Salmonella enterica subsp enterica serovar Heidelberg str CFSAN00322 CFSAN00322_2	AMBU01000071
Salmonella enterica subsp enterica serovar Mississippi str 2010K-1406 ctg00038	ALPQ01000038
